# Supplementary material for: Mapping Natural Sugars Metabolism in Acute Myeloid Leukaemia Using 2D Nuclear Magnetic Resonance Spectroscopy
Source: Cancers (Basel). 2024 Oct 23;16(21):3576. doi: 10.3390/cancers16213576 (PMC11545164; doi:10.3390/cancers16213576)
Supplement: Supplementary file 1 [file cancers-16-03576-s001.zip]

Archive with 1 entries (1 files):
- cancers-3242911-supplementary.pdf
